# Supplementary material for: NeemAzal®-T/S Can Trigger Early Defense Responses in Susceptible Sunflower Seedlings Inoculated with Plasmopara halstedii: An Approach Based on the Enzymatic ROS Scavenging System
Source: Plants (Basel). 2025 Nov 14;14(22):3481. doi: 10.3390/plants14223481 (PMC12656035; doi:10.3390/plants14223481)
Supplement: Supplementary file 1 [file plants-14-03481-s001.zip]

Archive with 1 entries (1 files):
- plants-3905514-supplementary.pdf
